# Supplementary material for: The Function of Chitinases CmCH1 and CmCH10 in the Interaction of Coniothyrium minitans and Sclerotinia sclerotiorum
Source: Int J Mol Sci. 2025 Sep 6;26(17):8706. doi: 10.3390/ijms26178706 (PMC12428990; doi:10.3390/ijms26178706)
Supplement: Supplementary file 1 [file ijms-26-08706-s001.zip]

Archive with 1 entries (1 files):
- ijms-3816844-supplementary.pdf
